# Supplementary material for: Cryptic Diversity of Black Band Disease Cyanobacteria in Siderastrea siderea Corals Revealed by Chemical Ecology and Comparative Genome-Resolved Metagenomics
Source: Mar Drugs. 2023 Jan 22;21(2):76. doi: 10.3390/md21020076 (PMC9967302; doi:10.3390/md21020076)
Supplement: Supplementary file 1 [file marinedrugs-21-00076-s001.zip]

Archive with 1 entries (1 files):
- marinedrugs-2120723-supplementary.pdf
